# Supplementary material for: Applying network analysis to assess the development and sustainability of multi-sector coalitions
Source: PLoS One. 2022 Oct 18;17(10):e0276114. doi: 10.1371/journal.pone.0276114 (PMC9578585; doi:10.1371/journal.pone.0276114)
Supplement: S1 File — Authors’ LNRM results of ACH network survey data. (XLSX) [file pone.0276114.s001.xlsx]

## Sheet: Sheet 1
StrengthOfRelationship
